# Supplementary material for: Effect of Obesity among Hospitalized Cancer Patients with or without COVID-19 on a National Level
Source: Cancers (Basel). 2022 Nov 17;14(22):5660. doi: 10.3390/cancers14225660 (PMC9688770; doi:10.3390/cancers14225660)
Supplement: Supplementary file 1 [file cancers-14-05660-s001.zip]

Archive with 1 entries (1 files):
- cancers-1971252-supplementary.pdf
